# Supplementary material for: Transcriptomic Analysis of Purified Embryonic Neural Stem Cells from Zebrafish Embryos Reveals Signaling Pathways Involved in Glycine-Dependent Neurogenesis
Source: Front Mol Neurosci. 2016 Mar 31;9:22. doi: 10.3389/fnmol.2016.00022 (PMC4815022; doi:10.3389/fnmol.2016.00022)
Supplement: TABLE S1 — Differentially expressed genes upon GlyR knockdown in zebrafish embryo NSCs. By filtering with a |log2FC| > 1 and a p-value < 0.05, we found 1,162 genes differentially expressed upon GlyR knockdown specifically in NSCs. 896 are upregulated (green up arrow) and 266 downregulated (red down arrow). For each gene, the log2FC, the p value and the base mean values from the DESeq2 analysis are provided. Genes highlighted in blue are those that have been taken back from the overlapping genes also found in control knockdown (see test#3, Figure 3A). [file Table_1.XLSX]

## Sheet: logFC>1_DEgenes upon_glyrKD
Ensembl Gene ID	Gene Name	Base Mean	Log2FC Fold Change	p.value
ENSDARG00000037804	phlda3	941.615	5.26678	1.15236e-170
ENSDARG00000095893	si:dkey-85n7.7	257.822	5.04775	1.67406e-93
ENSDARG00000058325	casp8	1095.9	4.8239	1.71764e-162
ENSDARG00000096946	si:ch211-92l17.1	137.805	4.75976	4.47803e-63
ENSDARG00000086374	isg15	190.253	4.7338	2.91709e-52
ENSDARG00000095252	si:dkey-40h20.1	339.447	4.68824	1.74376e-105
ENSDARG00000097929	si:dkey-117j14.6	126.341	4.57711	2.2232e-55
ENSDARG00000011521	upb1	354.065	4.51614	5.97429e-107
ENSDARG00000043323	lnx1	1444.03	4.50561	7.15227e-198
ENSDARG00000045636	rbl2	2878.48	4.34279	1.32078e-44
ENSDARG00000007077	si:dkey-145p14.5	763.935	4.17212	6.07243e-112
ENSDARG00000018643	igf2a	1793.62	4.09601	3.39171e-67
ENSDARG00000094584	si:ch211-92l17.1	276.404	4.05509	1.39964e-78
ENSDARG00000042900	gtpbp1l	836.184	4.03105	1.08954e-137
ENSDARG00000094508	si:dkey-21o19.8	112.679	4.03051	7.6565e-47
ENSDARG00000060862	atxn1b	3298.22	3.91998	2.59916e-165
ENSDARG00000079403	si:dkey-204l11.1	846.393	3.89448	5.99792e-33
ENSDARG00000063665	mat2al	645.474	3.84631	7.62758e-35
ENSDARG00000039957	rspo1	457.583	3.79334	1.91231e-31
ENSDARG00000090186	rps27.2	1864.7	3.77114	1.4824e-242
ENSDARG00000015822	sesn3	2836.83	3.63162	8.87947e-40
ENSDARG00000005185	cpn1	90.6076	3.61126	2.56212e-35
ENSDARG00000016771	tfa	82.9839	3.55118	3.86304e-32
ENSDARG00000076554	cdkn1a	2565.54	3.53234	9.0814e-53
ENSDARG00000017676	mmp2	4591.68	3.48588	1.16254e-221
ENSDARG00000077327	si:dkey-21o19.6	106.377	3.4548	4.86419e-37
ENSDARG00000019659	foxi1	253.763	3.39148	8.6107e-46
ENSDARG00000075718	rpz5	592.303	3.26501	5.29953e-31
ENSDARG00000092285	cenpv	79.2086	3.24772	6.54499e-28
ENSDARG00000095377	si:ch211-28e16.4	35.8821	3.21461	1.79227e-21
ENSDARG00000052846	fsta	11932.5	3.15771	3.11059e-142
ENSDARG00000045219	dkk1b	83.4397	3.13895	5.1999e-24
ENSDARG00000090401	CABZ01020840.1	136.174	3.11518	5.84851e-28
ENSDARG00000043581	gadd45aa	389.351	3.10483	2.63545e-22
ENSDARG00000074149	ITPR1 (2 of 2)	315.527	3.08936	1.02351e-20
ENSDARG00000076667	ccng1	48916.3	3.01519	1.22833e-300
ENSDARG00000007289	METRNL (1 of 2)	140.614	2.97176	1.002e-34
ENSDARG00000069282	bbc3	1854.05	2.96706	2.46516e-94
ENSDARG00000079166	ace	481.431	2.94455	8.24591e-19
ENSDARG00000006978	zak	226.864	2.90938	1.76303e-33
ENSDARG00000056656	tspan18a	425.343	2.90794	1.43097e-48
ENSDARG00000003961	parp3	262.256	2.87381	8.95778e-40
ENSDARG00000021547	vrk2	253.969	2.85093	3.02512e-43
ENSDARG00000068613	ENSDARG00000068613	37.9433	2.84706	2.40629e-17
ENSDARG00000033443	mdm2	5281.8	2.82841	1.35422e-25
ENSDARG00000004034	arhgdig	570.955	2.82571	1.3e-58
ENSDARG00000036942	gpd1c	122.687	2.82467	7.70147e-27
ENSDARG00000056836	si:ch211-125o16.4	301.789	2.79732	1.82e-52
ENSDARG00000053592	prdm1b	223.706	2.79404	3.47822e-17
ENSDARG00000005392	slc5a5	30.6115	2.77322	5.02037e-16
ENSDARG00000090710	RNF14 (4 of 5)	27.9811	2.7588	1.08665e-15
ENSDARG00000005947	slc16a9b	867.209	2.75199	7.48031e-20
ENSDARG00000097547	si:ch211-8i17.2	29.239	2.73083	1.63376e-15
ENSDARG00000096603	bmb	1154.28	2.71606	7.1327e-62
ENSDARG00000022670	he2	56.9824	2.71266	2.63e-16
ENSDARG00000060246	slc16a6b	103.936	2.70525	2.74987e-19
ENSDARG00000044010	loxl2a	226.512	2.67187	7.29055e-31
ENSDARG00000042874	phlda2	469.96	2.65408	3.986e-48
ENSDARG00000069630	tat	133.427	2.62802	7.15528e-27
ENSDARG00000096310	TAF1C	1165.38	2.61289	2.75622e-72
ENSDARG00000007358	cxcr3.1	27.4513	2.60739	4.84326e-14
ENSDARG00000077426	zbtb38	38.1286	2.57555	1.03139e-14
ENSDARG00000059544	pappaa	55.9123	2.56977	1.72011e-16
ENSDARG00000087093	si:ch211-157c3.4	225.589	2.56537	5.24e-32
ENSDARG00000042727	EXO5	1165.07	2.5482	2.00227e-61
ENSDARG00000074087	NIM1K	102.161	2.54061	3.22746e-19
ENSDARG00000035559	tp53	16057.6	2.53843	1.33611e-171
ENSDARG00000041430	bmp2b	132.016	2.53701	2.67235e-19
ENSDARG00000026281	lyrm1	352.722	2.49971	4.5316e-44
ENSDARG00000028173	slc4a2a	914.882	2.47599	3.55863e-17
ENSDARG00000037421	egr1	1507.62	2.45873	4.19272e-65
ENSDARG00000088290	foxj1b	278.615	2.45289	5.85884e-31
ENSDARG00000094300	si:ch211-160e1.5	2564.21	2.44509	6.75627e-103
ENSDARG00000003216	anxa2a	195.809	2.445	1e-30
ENSDARG00000034707	TRIM47 (15 of 90)	26.4184	2.43445	2.50897e-12
ENSDARG00000078683	RNF14 (3 of 5)	498.503	2.43274	1.26055e-12
ENSDARG00000093910	FP015791.1	19.8528	2.42736	2.1153e-12
ENSDARG00000034836	KRT80	137.535	2.41699	1.98879e-24
ENSDARG00000089697	nfe2l2b	92.6617	2.41374	3.56865e-16
ENSDARG00000055527	cmn	3414.18	2.41232	2.15e-64
ENSDARG00000012968	rhoub	3031.09	2.39107	1.23279e-91
ENSDARG00000040161	ENSDARG00000040161	59.996	2.37213	3.94248e-15
ENSDARG00000031600	rd3	489.264	2.37203	5.93957e-14
ENSDARG00000059002	evplb	407.983	2.36632	4.15e-46
ENSDARG00000053010	lpcat2	352.824	2.35709	2.26723e-40
ENSDARG00000060682	zgc:165571	173.046	2.35458	1.12e-25
ENSDARG00000088655	CABZ01007794.1	258.514	2.34165	4.52e-35
ENSDARG00000043701	gpd1a	100.489	2.32833	1.46766e-18
ENSDARG00000039066	klhl31	438.573	2.32003	3.37e-37
ENSDARG00000017624	krt4	23723.8	2.30106	8.98e-99
ENSDARG00000026726	anxa1a	266.649	2.30104	1.16e-33
ENSDARG00000093639	si:dkey-90a24.1	27.3971	2.28058	4.79016e-11
ENSDARG00000091108	xirp2c	276.984	2.27285	7.98654e-35
ENSDARG00000011168	anxa1c	712.597	2.26631	1.83e-48
ENSDARG00000021200	nebl	65.2617	2.25703	4.98194e-14
ENSDARG00000058513	gfra1a	87.1127	2.24626	9.14831e-15
ENSDARG00000071219	pik3r3a	2802.28	2.24142	5.59624e-73
ENSDARG00000025403	ftr83	242.74	2.23881	4.37e-31
ENSDARG00000069335	BCL6B	84.048	2.2283	1.0138e-14
ENSDARG00000023886	cacna2d4b	65.9758	2.22363	1.42752e-13
ENSDARG00000014246	JAG2 (1 of 2)	40.4361	2.22308	5.51732e-11
ENSDARG00000058371	krt5	3931.88	2.21135	1.55e-124
ENSDARG00000008329	asic1a	991.43	2.20664	2.34232e-13
ENSDARG00000035556	rps6ka3a	664.177	2.19799	3.32337e-40
ENSDARG00000015293	fam110a	73.5811	2.17011	1.83137e-12
ENSDARG00000042825	rnf169	2198.89	2.16836	9.13008e-48
ENSDARG00000069654	ppp6r2b	442.073	2.15914	1.77362e-26
ENSDARG00000036965	rnf24	738.415	2.15137	8.36088e-57
ENSDARG00000089441	si:ch211-105c13.3	46.8103	2.14176	4.50155e-11
ENSDARG00000077207	lzts2b	94.0492	2.13853	9.59286e-14
ENSDARG00000092875	si:dkey-264b2.3	50.6729	2.12838	2.32646e-10
ENSDARG00000088885	si:ch1073-340i21.3	151.499	2.11997	5.93359e-20
ENSDARG00000076044	TRHDE (2 of 2)	38.5905	2.11981	1.71299e-10
ENSDARG00000088002	BX322608.1	324.133	2.11914	1.09e-27
ENSDARG00000089390	CABZ01068602.1	104.727	2.11286	1.15654e-14
ENSDARG00000068761	mespab	51.2153	2.08716	4.59266e-11
ENSDARG00000091492	LOXL2 (3 of 3)	90.0762	2.07547	9.09051e-14
ENSDARG00000038151	zgc:92360	203.179	2.0661	1.25811e-24
ENSDARG00000077377	PRIMA1	142.775	2.06129	1.60056e-16
ENSDARG00000023082	krt1-19d	47.0447	2.0607	3.67621e-10
ENSDARG00000037898	ppl	572.61	2.06057	1.04e-43
ENSDARG00000028096	CLDN23 (1 of 2)	91.4624	2.0601	8.07e-14
ENSDARG00000021184	rbfox1l	179.953	2.05157	3.85e-20
ENSDARG00000091600	CR352229.1	346.933	2.0506	4.56002e-28
ENSDARG00000058206	sb:cb252	120.371	2.04075	3.87202e-16
ENSDARG00000071150	cica	621.193	2.03926	1.2326e-10
ENSDARG00000023797	ryr1b	171.654	2.03804	8.85e-20
ENSDARG00000077726	ccrn4la	291.966	2.02814	2.62836e-26
ENSDARG00000030110	myod1	89.9339	2.01713	3.10112e-13
ENSDARG00000079839	arrdc1b	384.16	2.01399	1.41694e-22
ENSDARG00000026871	uchl1	193.998	2.00596	1.31e-17
ENSDARG00000088277	susd5	49.4599	1.9915	3.40818e-10
ENSDARG00000069481	ghrh	19.2012	1.98487	2.00749e-08
ENSDARG00000093549	sepp1a	168.048	1.98486	6.87e-18
ENSDARG00000017953	tp73	124.368	1.98362	2.008e-11
ENSDARG00000011785	tbx6	532.433	1.97869	1.8068e-29
ENSDARG00000062222	mxra8a	35.0646	1.97835	5.55228e-09
ENSDARG00000073711	mmrn2b	510.508	1.97764	1.57246e-08
ENSDARG00000054451	loxl1	163.118	1.96941	4.01e-16
ENSDARG00000079783	isg20	3381.35	1.9657	9.26608e-104
ENSDARG00000033824	rnf213b	86.1124	1.96326	4.43145e-11
ENSDARG00000090369	zgc:86896	346.325	1.9592	1.23923e-25
ENSDARG00000062058	slc12a7b	385.935	1.9561	7.19943e-09
ENSDARG00000036848	slc43a2a	568.06	1.95599	2.01065e-09
ENSDARG00000069265	matn3b	33.2313	1.95523	1.22059e-08
ENSDARG00000036572	dusp2	86.2338	1.94905	1.92757e-12
ENSDARG00000036670	aplnrb	229.277	1.94858	2.49196e-23
ENSDARG00000035891	acana	24.8318	1.94559	3.85934e-08
ENSDARG00000058458	cyp2k16	29.3907	1.94274	3.06861e-08
ENSDARG00000018820	flncb	1275.5	1.94218	2.52e-37
ENSDARG00000024047	tmem38a	158.27	1.94163	1.59804e-16
ENSDARG00000054562	her15.1	5500.29	1.93758	1.33e-64
ENSDARG00000092362	hsp70.2	151.859	1.93626	1.49364e-13
ENSDARG00000078994	si:ch211-198o8.4	17.5961	1.92682	4.00088e-08
ENSDARG00000091253	CU469500.4	106.57	1.92593	1.10097e-13
ENSDARG00000055642	si:ch211-217a12.1	14.2262	1.92406	1.88108e-08
ENSDARG00000036009	NANS (1 of 2)	53.1936	1.91715	1.01713e-09
ENSDARG00000019808	evpla	298.698	1.91681	2.69e-26
ENSDARG00000056732	her4.1	512.304	1.91279	1.18e-29
ENSDARG00000042904	foxo3b	3892.69	1.90451	6.15199e-15
ENSDARG00000068910	nos1	149.687	1.89697	9.45e-17
ENSDARG00000078195	fhit	79.0661	1.89611	4.23667e-11
ENSDARG00000057173	zgc:123282	13.8768	1.88672	3.3476e-08
ENSDARG00000036967	smox	250.754	1.88514	1.33535e-19
ENSDARG00000058549	smyd1b	167.132	1.87831	4.99567e-15
ENSDARG00000003963	traf4a	2087.05	1.86427	9.11602e-70
ENSDARG00000062970	fam129ba	291.537	1.86324	1.52381e-25
ENSDARG00000068191	cdh15	148.008	1.85869	7.79314e-14
ENSDARG00000071345	mgst2	222.623	1.85093	3.8369e-20
ENSDARG00000093458	si:dkey-76d14.2	38.9105	1.85062	4.60904e-08
ENSDARG00000041505	itm2bb	301.243	1.85057	1.66441e-18
ENSDARG00000039499	soul2	50.1479	1.84549	6.60514e-09
ENSDARG00000096887	si:ch211-220p4.1	583.041	1.84343	9.78857e-31
ENSDARG00000075954	serpinh1a	3247.44	1.83914	7.03812e-12
ENSDARG00000017389	igfbp7	156.38	1.83754	3.98403e-14
ENSDARG00000053158	PRSS56	86.3346	1.8224	1.50219e-10
ENSDARG00000078738	NAMPT (3 of 6)	12.3432	1.82157	1.10718e-07
ENSDARG00000067652	im:7150988	219.356	1.81788	1.68e-18
ENSDARG00000055683	si:ch211-198e20.11	78.1606	1.81273	5.23773e-11
ENSDARG00000014277	vox	91.9477	1.80348	6.86328e-11
ENSDARG00000038232	zgc:112964	22.1289	1.80212	4.17665e-07
ENSDARG00000058656	desma	581.806	1.79835	1.04e-24
ENSDARG00000074156	sgca	143.293	1.79784	4.03393e-15
ENSDARG00000009905	ntla	327.424	1.79677	1.61e-16
ENSDARG00000054560	ZGC:136520	3548.5	1.79567	1.07e-45
ENSDARG00000020978	dhrs13a.2	63.969	1.7816	6.14471e-09
ENSDARG00000070427	s100v1	76.188	1.78074	8.8863e-10
ENSDARG00000079071	jam2b	72.1289	1.7743	5.33874e-09
ENSDARG00000036541	rhbdf1	707.061	1.77402	2.8527e-10
ENSDARG00000043235	sox4b	588.856	1.77111	1.8742e-32
ENSDARG00000039052	klhl40a	97.6151	1.77105	1.94938e-10
ENSDARG00000007377	odc1	6914.41	1.77059	2.81e-61
ENSDARG00000091128	BX005006.2	47.4999	1.76941	5.15129e-08
ENSDARG00000017799	tgm1	28.9969	1.76594	4.10557e-07
ENSDARG00000005541	wif1	579.935	1.76594	1.82717e-34
ENSDARG00000089490	kcnq4	11.4364	1.76312	2.30209e-07
ENSDARG00000043442	MAL (2 of 3)	71.0385	1.7555	3.32501e-09
ENSDARG00000051861	pkp3a	278.162	1.75403	5.61e-19
ENSDARG00000057317	nexn	255.806	1.75038	1.34013e-16
ENSDARG00000030905	cited2	543.256	1.7485	2.20381e-28
ENSDARG00000018773	HIVEP2 (1 of 2)	24.4365	1.74619	1.08002e-06
ENSDARG00000025254	s100a10b	220.63	1.74055	1.66e-15
ENSDARG00000044094	gfpt2	47.77	1.74009	7.97085e-08
ENSDARG00000008433	unc45b	933.962	1.73858	1.46633e-25
ENSDARG00000014594	anxa1b	194.018	1.7352	1.46959e-16
ENSDARG00000007277	myf5	171.614	1.7342	7.12906e-15
ENSDARG00000079564	vmhc	41.286	1.72994	8.18394e-07
ENSDARG00000090752	plk2a	97.1649	1.72783	8.65326e-10
ENSDARG00000087343	hs3st1l1	20.0407	1.71891	1.63204e-06
ENSDARG00000015611	rasl11b	1353.47	1.71773	1.34321e-38
ENSDARG00000005785	elovl7b	123.143	1.71691	9.91e-12
ENSDARG00000074390	tmem176l.4	66.1664	1.71587	7.52018e-09
ENSDARG00000090014	CAPN2 (3 of 4)	117.587	1.71537	4.72714e-11
ENSDARG00000038639	elovl6l	53.9522	1.71471	3.75541e-08
ENSDARG00000029764	mef2ca	352.969	1.70956	1.33828e-20
ENSDARG00000009438	myog	97.9166	1.70935	2.2707e-09
ENSDARG00000077219	PLXDC2 (2 of 2)	36.2497	1.70619	6.23649e-07
ENSDARG00000026403	HEPHL1 (1 of 3)	27.3091	1.69768	1.48159e-06
ENSDARG00000017078	mespaa	67.3219	1.69481	1.03281e-08
ENSDARG00000002947	abcd3b	40.6319	1.69254	3.01218e-07
ENSDARG00000076241	txlnbb	112.332	1.69215	7.37345e-11
ENSDARG00000016470	anxa5b	166.906	1.68986	9.07116e-15
ENSDARG00000090585	gpc1b	63.6984	1.68973	2.4754e-08
ENSDARG00000057726	znf185	233.592	1.68482	1.24e-17
ENSDARG00000017441	mylz3	247.837	1.68232	7.43447e-16
ENSDARG00000074002	slc6a11a	102.055	1.6821	1.40143e-10
ENSDARG00000021924	hsp70.3	559.668	1.67834	1.22811e-07
ENSDARG00000070804	arhgap17b	81.0804	1.67601	6.57907e-09
ENSDARG00000039843	znf800b	184.485	1.67503	9.90328e-15
ENSDARG00000055592	capn2b	107.938	1.67426	6.42882e-11
ENSDARG00000093440	tnfaip6	85.3213	1.67198	3.40468e-08
ENSDARG00000036028	arrdc3b	521.753	1.67116	2.21539e-24
ENSDARG00000008772	cacng1	64.0932	1.66849	3.07907e-08
ENSDARG00000077775	zgc:193681	27.1577	1.66563	2.98108e-06
ENSDARG00000034211	capn2l	88.0935	1.66496	3.79102e-09
ENSDARG00000040923	crabp2a	3026.91	1.66289	1.56346e-37
ENSDARG00000040569	tgm1l4	99.6442	1.65048	1.43891e-10
ENSDARG00000020594	txlnba	275.555	1.64939	1.10113e-15
ENSDARG00000007682	ppdpfa	175.979	1.64841	7.84622e-14
ENSDARG00000010478	hsp90aa1.1	1905.9	1.63838	8.33701e-08
ENSDARG00000068710	nid1a	136.003	1.63073	5.7191e-11
ENSDARG00000018306	srl	327.141	1.62989	6.92e-15
ENSDARG00000029356	mboat1	111.265	1.62549	9.76304e-11
ENSDARG00000032242	tnnt2c	536.096	1.62264	3.93259e-18
ENSDARG00000074686	mgea5	3081.34	1.617	3.34847e-36
ENSDARG00000020693	sesn1	1182.59	1.61488	5.3995e-31
ENSDARG00000090586	SP6	18.1091	1.60727	8.38202e-06
ENSDARG00000000102	musk	34.7555	1.60346	4.07037e-06
ENSDARG00000014106	cfl2	141.355	1.60233	1.27095e-12
ENSDARG00000036371	acta1a	1138.22	1.59878	2.28e-23
ENSDARG00000013926	slc16a9a	51.1642	1.5929	9.81234e-07
ENSDARG00000027529	hmox1a	104.03	1.59109	1.4297e-08
ENSDARG00000000002	ccdc80	60.6031	1.59006	5.65247e-07
ENSDARG00000062271	slc25a15b	97.2882	1.58143	1.92337e-09
ENSDARG00000012738	zcchc14	133.777	1.57846	9.57745e-11
ENSDARG00000097973	si:ch1073-190k2.1	58.8648	1.57825	4.27184e-07
ENSDARG00000039577	ptk2bb	154.634	1.56784	3.32314e-11
ENSDARG00000091699	capn2a	393.64	1.56716	1.03e-17
ENSDARG00000069706	prmt6	314.723	1.56707	5.92408e-21
ENSDARG00000096905	si:ch73-23l24.1	299.356	1.56672	9.00892e-06
ENSDARG00000078254	ftr14l	29.9219	1.56355	8.64667e-06
ENSDARG00000023062	cyr61	2100.27	1.55992	1.33032e-37
ENSDARG00000069279	elovl7a	51.938	1.55852	7.08777e-07
ENSDARG00000053878	zgc:123248	341.278	1.55488	6.95622e-20
ENSDARG00000093494	si:ch211-217k17.9	53.7446	1.55386	1.08691e-06
ENSDARG00000075463	mss51	114.514	1.55186	1.79826e-08
ENSDARG00000071547	CABZ01047562.1	1517.15	1.55163	7.16135e-29
ENSDARG00000076330	dusp12	59.1007	1.55142	3.63455e-07
ENSDARG00000091548	stard9	426.802	1.54995	1.36282e-20
ENSDARG00000097902	si:ch73-204p21.2	35.7253	1.54856	6.11534e-06
ENSDARG00000029290	stx11b.1	38.1662	1.54194	5.24167e-06
ENSDARG00000058984	rad23ab	298.403	1.54122	1.08335e-15
ENSDARG00000088337	wu:fc34e06	54.9751	1.53913	6.56577e-07
ENSDARG00000017917	her7	53.7878	1.53763	1.43016e-06
ENSDARG00000037403	HSPA8 (1 of 2)	139.865	1.53584	1.05886e-07
ENSDARG00000042557	rnf144ab	314.212	1.53266	2.78253e-16
ENSDARG00000041982	adamts6	167.119	1.53243	1.06934e-11
ENSDARG00000056530	CPAMD8	936.017	1.53179	5.26674e-22
ENSDARG00000075263	ankrd1a	21.3584	1.53102	2.30888e-05
ENSDARG00000056175	scrt2	1981.68	1.53051	1.97444e-39
ENSDARG00000060315	si:dkey-193b15.6	15.3429	1.52957	2.00669e-05
ENSDARG00000087152	SOWAHD	102.444	1.52826	1.35296e-08
ENSDARG00000003081	mybphb	325.634	1.52237	7.4068e-13
ENSDARG00000003091	oclnb	75.6575	1.5201	1.28573e-07
ENSDARG00000037943	zgc:112484	243.135	1.51809	1.9117e-14
ENSDARG00000017128	MYOF	119.761	1.51804	5.7e-10
ENSDARG00000088711	lgals1l1	124.837	1.51584	3.41693e-09
ENSDARG00000089513	si:ch211-119d14.4	31.6019	1.51511	1.51402e-05
ENSDARG00000014058	rab36	124.846	1.51251	7.4073e-10
ENSDARG00000004196	tnfsf10l	376.573	1.51149	6.82556e-18
ENSDARG00000013576	gadd45bb	395.068	1.51096	7.48e-20
ENSDARG00000073955	PNPLA2	19.1595	1.50977	3.24768e-05
ENSDARG00000041947	styk1	53.9279	1.50573	1.34429e-06
ENSDARG00000074638	loxhd1b	20.4609	1.50551	3.44058e-05
ENSDARG00000042934	ctgfa	2197.7	1.50537	7.27e-39
ENSDARG00000062788	irg1l	100.785	1.50363	6.58756e-07
ENSDARG00000053091	BDP1 (1 of 2)	350.856	1.50284	4.50807e-19
ENSDARG00000067742	eva1bb	71.7699	1.50117	2.54755e-07
ENSDARG00000097160	si:ch211-121j5.4	26.2274	1.49902	2.93981e-05
ENSDARG00000009822	her4.4	1502.87	1.49798	1.7e-24
ENSDARG00000077799	EGR4 (1 of 2)	252.466	1.49617	8.96795e-16
ENSDARG00000055094	CAPN12 (2 of 2)	54.4991	1.49557	1.91856e-06
ENSDARG00000074160	PAQR4 (1 of 2)	26.1443	1.49525	2.979e-05
ENSDARG00000078619	pnp5a	404.021	1.49301	1.48e-21
ENSDARG00000035958	tnni2b.1	571.581	1.49229	3.72483e-07
ENSDARG00000094426	her4.2	1796.4	1.49176	1.65e-22
ENSDARG00000030176	ITGB1BP2	174.807	1.48884	1.02106e-10
ENSDARG00000055647	ftr82	568.857	1.48817	4.31483e-23
ENSDARG00000009021	chrna1	91.1653	1.48621	2.07481e-07
ENSDARG00000078222	aatka	212.05	1.48403	1.01913e-09
ENSDARG00000020574	atp2a1	1954.77	1.48294	5.51142e-07
ENSDARG00000062370	bcl2l13	367.163	1.48066	6.11217e-20
ENSDARG00000078299	COLGALT2 (2 of 2)	16.727	1.47559	4.97109e-05
ENSDARG00000086647	chrng	76.4941	1.47535	3.76932e-07
ENSDARG00000001950	ak1	91.6616	1.47509	2.6726e-07
ENSDARG00000029018	cdkn1ba	783.409	1.4741	7.34852e-23
ENSDARG00000019342	chrnd	51.4128	1.47322	5.98103e-06
ENSDARG00000042535	actc1a	1100.68	1.47179	3.13816e-08
ENSDARG00000068231	CABZ01062083.1	27.4106	1.47124	4.86161e-05
ENSDARG00000055784	ptpn3	66.1413	1.46892	1.89005e-06
ENSDARG00000091669	si:dkey-17e16.17	46.1448	1.46586	6.67696e-06
ENSDARG00000052690	arrdc3a	841.475	1.46301	8.56e-27
ENSDARG00000038867	shhb	319.492	1.46288	3.76817e-16
ENSDARG00000011672	SEMA3B	337.279	1.45997	3.33524e-17
ENSDARG00000038612	pih1d3	41.9267	1.45777	2.07652e-05
ENSDARG00000006757	klhl41b	434.77	1.45761	4.51074e-06
ENSDARG00000045262	gsnb	381.724	1.45761	9.43485e-19
ENSDARG00000068947	si:ch211-264e16.1	23.7063	1.45653	6.03769e-05
ENSDARG00000079122	tmx2a	35.0547	1.45295	2.79169e-05
ENSDARG00000038559	h1f0	3455.66	1.45223	4.63366e-09
ENSDARG00000040046	snai2	301.086	1.44748	5.8e-14
ENSDARG00000041051	mid1ip1a	141.863	1.44708	2.97086e-09
ENSDARG00000070835	tnnc2	545.019	1.44618	6.11999e-06
ENSDARG00000003684	obsl1a	104.979	1.4444	1.65637e-07
ENSDARG00000061948	amotl2b	820.59	1.44391	8.52159e-27
ENSDARG00000058966	zgc:112332	289.461	1.43645	3.18197e-12
ENSDARG00000026001	tmem8c	31.3763	1.43395	4.43553e-05
ENSDARG00000045808	rlbp1b	40.1023	1.43106	2.44123e-05
ENSDARG00000032238	dnm3	28.4998	1.43089	7.87304e-05
ENSDARG00000058357	ankrd33ba	22.1592	1.4299	8.81001e-05
ENSDARG00000019125	klhl40b	47.6806	1.42968	3.3374e-05
ENSDARG00000003900	si:dkeyp-111e5.4	98.4721	1.42836	1.75585e-07
ENSDARG00000054058	h1fx	669.312	1.42754	2.14389e-06
ENSDARG00000016357	fmo5	455.565	1.4275	6.06059e-21
ENSDARG00000019920	lft1	18.9338	1.42495	9.50717e-05
ENSDARG00000092934	si:dkey-32e6.3	38.7303	1.42483	2.26699e-05
ENSDARG00000062750	si:ch73-74h11.1	24.8677	1.42364	8.13373e-05
ENSDARG00000058734	prdx1	502.897	1.42324	3.50096e-21
ENSDARG00000063009	CATIP	81.2504	1.42224	1.64518e-06
ENSDARG00000069361	spa17	100.526	1.41918	2.10941e-07
ENSDARG00000075020	ppapdc3	84.4022	1.41763	7.74579e-07
ENSDARG00000038754	plk3	1363.12	1.41706	2.85611e-31
ENSDARG00000074533	slc25a38b	156.54	1.41657	2.44173e-10
ENSDARG00000036291	nucb2b	158.027	1.41347	1.4915e-10
ENSDARG00000042182	drc1	141.611	1.4127	3.41241e-08
ENSDARG00000006202	erbb3a	55.909	1.40928	5.78001e-06
ENSDARG00000036894	AIMP1 (1 of 2)	57.9723	1.40808	1.28261e-05
ENSDARG00000018296	rev1	1348.72	1.40749	2.13054e-19
ENSDARG00000040712	adprh	181.879	1.40695	2.98245e-10
ENSDARG00000034470	aldoab	270.269	1.40617	2.90401e-05
ENSDARG00000061977	ppfibp2a	85.7191	1.4047	2.3962e-06
ENSDARG00000058939	b4galnt3b	143.288	1.40365	6.29394e-10
ENSDARG00000088260	gig2p	11.7929	1.40326	4.57836e-05
ENSDARG00000001169	hsd17b8	22.7768	1.40307	0.000122752
ENSDARG00000094695	si:dkey-204f11.64	114.744	1.40301	1.35296e-08
ENSDARG00000091746	si:dkey-16p6.1	24.8962	1.40191	0.000104473
ENSDARG00000021318	capgb	33.8041	1.39933	7.15206e-05
ENSDARG00000020224	ERGIC2 (1 of 2)	10.4716	1.39929	5.64561e-05
ENSDARG00000055723	hsp70l	136.04	1.39844	1.02368e-08
ENSDARG00000058820	bin1	58.4345	1.39814	1.04456e-05
ENSDARG00000002060	brf2	245.332	1.39632	3.85359e-10
ENSDARG00000019128	tpm4b	400.514	1.39585	9.2756e-16
ENSDARG00000033683	tpma	703.38	1.39566	5.08959e-06
ENSDARG00000043497	scrn2	83.579	1.39453	1.31321e-05
ENSDARG00000017665	snrkb	161.193	1.3944	2.58778e-08
ENSDARG00000043133	cldnf	31.1693	1.39431	0.000110662
ENSDARG00000092170	apoc1l	1099.73	1.39237	3.04825e-17
ENSDARG00000042544	degs2	28.724	1.38791	0.000109567
ENSDARG00000071014	s100u	214.269	1.38594	4.98319e-12
ENSDARG00000056729	her4.2	733.53	1.38511	5.33998e-21
ENSDARG00000005629	smyd2b	143.198	1.38424	9.64156e-08
ENSDARG00000067976	ar	68.6686	1.38205	2.11313e-06
ENSDARG00000055514	icn2	100.737	1.38154	8.98254e-07
ENSDARG00000086874	si:ch211-232i5.3	17.7517	1.37878	0.000167648
ENSDARG00000044167	padi2	426.632	1.37821	7.41238e-13
ENSDARG00000034677	scel	223.538	1.37752	1.3505e-12
ENSDARG00000012824	itga3b	451.969	1.37745	5.92392e-19
ENSDARG00000014386	galnt6	332.79	1.37668	1.45994e-15
ENSDARG00000010782	zgc:55621	26.8713	1.3752	0.000132042
ENSDARG00000058865	endog	210.667	1.37302	7.39308e-12
ENSDARG00000077410	myo9b	132.336	1.3714	6.50388e-09
ENSDARG00000039943	fam46ba	538.532	1.37131	5.00222e-13
ENSDARG00000071116	eepd1	27.617	1.37096	0.000125716
ENSDARG00000062429	trim109	42.1833	1.36833	7.85351e-05
ENSDARG00000079103	MGAT4D	19.8398	1.36639	0.000194155
ENSDARG00000055787	dzank1	105.616	1.36633	1.90396e-06
ENSDARG00000078419	filip1a	21.7559	1.36587	0.000185564
ENSDARG00000095796	si:dkey-87o1.2	58.24	1.36528	1.14872e-05
ENSDARG00000014311	athl1	184.659	1.36467	1.19797e-10
ENSDARG00000063578	DGKI	245.017	1.36458	2.07737e-10
ENSDARG00000055565	cacnb2b	39.1106	1.36452	6.06644e-05
ENSDARG00000097370	si:ch211-235e15.1	865.311	1.36126	4.82494e-27
ENSDARG00000039512	ap1m3	35.1584	1.36109	8.8706e-05
ENSDARG00000034423	sncga	97.1861	1.35959	2.44906e-06
ENSDARG00000070157	tgm2a	24.6978	1.35905	0.000194251
ENSDARG00000012981	osbpl7	97.6956	1.35795	2.23177e-07
ENSDARG00000040893	bmper	199.088	1.35761	1.22961e-08
ENSDARG00000016343	zgc:92518	57.7887	1.35753	1.58895e-05
ENSDARG00000078550	zgc:194839	22.3025	1.35734	0.000198254
ENSDARG00000027966	ap1s3b	30.1307	1.35731	0.000145513
ENSDARG00000045172	minpp1b	59.1223	1.35608	1.04293e-05
ENSDARG00000061259	sost	637.302	1.35519	1.52e-14
ENSDARG00000003399	fgf8a	402.551	1.35516	5.57322e-14
ENSDARG00000004930	lmo7a	90.1506	1.35313	7.61171e-07
ENSDARG00000035178	gna14	21.4975	1.3527	0.000212283
ENSDARG00000024141	cav3	60.4334	1.35211	1.5884e-05
ENSDARG00000051762	DNAJA4	284.625	1.34973	3.64193e-12
ENSDARG00000040912	kdelr3	171.407	1.3495	8.79978e-10
ENSDARG00000026149	slc46a1	65.3645	1.34755	1.18015e-05
ENSDARG00000062974	itga2.2	23.9113	1.34719	0.000205073
ENSDARG00000071353	AL929007.1	777.736	1.34676	2.70567e-21
ENSDARG00000076126	hm:zewp0073	75.2365	1.34618	8.019e-06
ENSDARG00000035095	oep	66.0845	1.34404	6.33792e-06
ENSDARG00000092998	si:ch211-202f5.3	16.6397	1.34364	0.000251168
ENSDARG00000060526	bmp3	61.5344	1.3427	9.95076e-06
ENSDARG00000061407	megf8	49.0481	1.34157	3.26394e-05
ENSDARG00000028213	ttna	1136.71	1.33848	7.57e-17
ENSDARG00000069833	rhbdl2	50.829	1.33715	4.17928e-05
ENSDARG00000032630	neb	425.41	1.33709	6.32e-12
ENSDARG00000042055	fam129aa	80.6773	1.33679	6.20739e-06
ENSDARG00000070950	STYK1 (2 of 2)	10.6265	1.33626	0.000147845
ENSDARG00000059795	THEM6 (2 of 2)	26.7931	1.3358	0.000201524
ENSDARG00000059746	plod1a	735.926	1.33489	5.49e-18
ENSDARG00000024116	vamp8	125.11	1.33307	1.01819e-07
ENSDARG00000053773	vgll2b	52.1096	1.33235	4.69968e-05
ENSDARG00000059123	plcd1a	71.6635	1.33003	5.27143e-06
ENSDARG00000051809	btr12	62.8425	1.32979	1.93365e-05
ENSDARG00000005372	camk4	40.207	1.32925	0.000106247
ENSDARG00000069660	chrnb1	29.2417	1.32884	0.000201524
ENSDARG00000012044	polr3gla	53.2846	1.32845	2.63785e-05
ENSDARG00000057648	dnttip2	4248.4	1.32818	4.7e-40
ENSDARG00000035630	ypel1	444.958	1.32503	6.56531e-15
ENSDARG00000042652	rreb1b	1148.13	1.32019	4.0554e-19
ENSDARG00000056922	ltbp1	89.7829	1.31736	1.62084e-06
ENSDARG00000078072	si:ch211-232i5.1	28.0195	1.31438	0.000251326
ENSDARG00000069608	palm2	227.988	1.31163	3.76615e-11
ENSDARG00000021787	abcb5	113.797	1.30779	1.28734e-07
ENSDARG00000070743	TMEM45A	115.238	1.30604	1.74668e-07
ENSDARG00000016867	rnf128a	112.022	1.30596	1.37943e-07
ENSDARG00000074930	MSMP	76.3442	1.30096	1.80501e-05
ENSDARG00000030494	hfe2	134.485	1.299	1.49894e-06
ENSDARG00000000563	ttnb	1094.99	1.29883	7.84e-18
ENSDARG00000038305	VGLL3	27.9063	1.29871	0.000316518
ENSDARG00000008982	casq2	72.8338	1.29866	1.15737e-05
ENSDARG00000080006	tmem41b	204.186	1.29849	7.31146e-10
ENSDARG00000075951	CABZ01072534.1	18.8183	1.2971	0.000433997
ENSDARG00000088549	si:ch73-25i22.2	24.4304	1.29632	0.000388202
ENSDARG00000093569	bckdhbl	250.811	1.29362	3.66523e-09
ENSDARG00000015010	CCDC114	102.293	1.29317	6.7761e-06
ENSDARG00000071576	si:dkey-102c8.3	17.4906	1.29277	0.000448397
ENSDARG00000087769	RBM20	66.0188	1.29096	2.00319e-05
ENSDARG00000019874	hsph1	190.091	1.29059	5.0361e-09
ENSDARG00000061709	CABZ01069344.1	85.2827	1.29058	2.62144e-06
ENSDARG00000087437	crygn1	18.4165	1.29004	0.00047193
ENSDARG00000012341	capn9	430.885	1.28885	2.6218e-16
ENSDARG00000059259	pabpc4	393.659	1.28879	1.68896e-14
ENSDARG00000088248	RAB11FIP5 (1 of 2)	111.722	1.28832	3.85654e-07
ENSDARG00000012030	dnaaf1	45.2472	1.28621	0.000175657
ENSDARG00000038119	si:dkey-65j6.2	33.5628	1.28573	0.000262832
ENSDARG00000041294	noxo1a	101.675	1.28555	1.96353e-06
ENSDARG00000044132	ogn	32.7377	1.28521	0.00038862
ENSDARG00000035327	ckma	480.05	1.28503	0.000168486
ENSDARG00000075825	dlec1	55.6191	1.28415	0.000116364
ENSDARG00000053003	slc35f1	496.318	1.28399	2.62342e-14
ENSDARG00000043010	camk2d1	143.302	1.28363	4.2759e-07
ENSDARG00000016897	fbxo15	26.3216	1.28306	0.000451966
ENSDARG00000079462	ENSDARG00000079462	71.8158	1.28123	3.61271e-05
ENSDARG00000020623	baxa	1743.06	1.27913	1.1048e-24
ENSDARG00000038205	her2	5667.5	1.27834	7.65e-25
ENSDARG00000018814	esrp2	170.675	1.27725	1.90015e-09
ENSDARG00000021997	C20H6orf165	44.8394	1.27722	0.000318913
ENSDARG00000053875	cryba1b	124.868	1.27681	0.0004708
ENSDARG00000014722	her1	367.23	1.27594	2.68e-11
ENSDARG00000040565	ckmb	614.697	1.27593	0.000210985
ENSDARG00000070770	her4.3	450.222	1.2759	4.7e-17
ENSDARG00000029406	h2afx	441.025	1.27551	8.95976e-17
ENSDARG00000022615	ENSDARG00000022615	12.8821	1.27419	0.000448397
ENSDARG00000077818	nrg2a	29.2657	1.27319	0.000350189
ENSDARG00000090268	si:dkeyp-113d7.4	32.2606	1.273	0.000396972
ENSDARG00000068503	gbgt1l4	71.3334	1.27261	1.96138e-05
ENSDARG00000078696	synpo2lb	137.2	1.27158	2.44906e-06
ENSDARG00000059574	fscn2a	33.0761	1.27077	0.000406116
ENSDARG00000044695	ENSDARG00000044695	52.1728	1.2699	0.00011595
ENSDARG00000052215	btr02	13.9743	1.26654	0.000525638
ENSDARG00000030722	xirp1	118.537	1.26602	7.31821e-06
ENSDARG00000000349	C21H11orf70	78.1397	1.26602	1.19363e-05
ENSDARG00000008697	epas1a	95.5637	1.26577	4.07972e-06
ENSDARG00000014196	myl1	373.081	1.26522	0.000184801
ENSDARG00000034541	tgfbr2	124.174	1.26429	6.30457e-07
ENSDARG00000011821	plod2	543.329	1.26416	3.78342e-18
ENSDARG00000052738	hmgcs1	184.569	1.26316	9.54185e-10
ENSDARG00000015797	mmp13b	13.1099	1.26293	0.000430544
ENSDARG00000053535	lmo7b	69.2298	1.2628	2.05742e-05
ENSDARG00000045842	zgc:113263	662.064	1.26242	1.42187e-11
ENSDARG00000019062	arpc5b	497.888	1.26241	1.74559e-14
ENSDARG00000039997	ptp4a3	1201.51	1.26205	1.47524e-27
ENSDARG00000012796	hnmt	102.532	1.26183	4.65992e-06
ENSDARG00000037840	actc1b	2406.72	1.26143	6.57903e-05
ENSDARG00000044556	pacs1a	262.921	1.26087	8.7286e-11
ENSDARG00000040432	klf2b	154.099	1.25705	6.9012e-08
ENSDARG00000059231	hephl1	927.389	1.25685	3.57446e-14
ENSDARG00000013415	lmna	317.83	1.25627	7.04668e-13
ENSDARG00000086103	slc37a1	60.2216	1.25478	8.29155e-05
ENSDARG00000020795	rac3b	1142.46	1.25347	4.6458e-21
ENSDARG00000067958	sh3gl1a	44.259	1.25315	0.000201524
ENSDARG00000016875	gys1	57.0129	1.25276	0.000175622
ENSDARG00000093019	si:dkey-83k24.5	117.483	1.25176	2.50306e-05
ENSDARG00000096990	si:ch1073-340i21.2	22.2452	1.25013	0.000682322
ENSDARG00000034443	mpped2	818.31	1.24987	1.23992e-14
ENSDARG00000077301	mlf1	51.5641	1.24969	0.000138379
ENSDARG00000006981	ccdc113	21.0712	1.24842	0.000744428
ENSDARG00000056468	asb16	26.4273	1.24823	0.000636376
ENSDARG00000052000	cav2	43.914	1.24508	0.00024708
ENSDARG00000037655	pls3	1074.92	1.2438	2.38e-21
ENSDARG00000035198	gcnt4a	20.3027	1.24244	0.000798131
ENSDARG00000016364	gna15.1	69.0166	1.24224	3.35797e-05
ENSDARG00000055009	col4a1	140.173	1.24124	3.15345e-07
ENSDARG00000073684	quo	180.694	1.23997	1.92327e-07
ENSDARG00000041119	ceacam1	31.0911	1.23907	0.000612915
ENSDARG00000045948	cap2	69.5454	1.23784	5.97623e-05
ENSDARG00000032079	acsl3a	17.7158	1.23756	0.000842178
ENSDARG00000074183	ENSDARG00000074183	84.2732	1.23681	1.84385e-05
ENSDARG00000062372	nrd1	227.745	1.23671	3.46829e-10
ENSDARG00000055046	ponzr5	16.6254	1.23622	0.000812725
ENSDARG00000070535	ripply2	18.4462	1.23523	0.000861183
ENSDARG00000087804	CT573348.1	102.243	1.2327	2.0069e-06
ENSDARG00000073789	BX537350.1	23.6119	1.23185	0.000781017
ENSDARG00000002445	prdm1a	339.614	1.23084	1.40356e-10
ENSDARG00000074604	phc3	28.4607	1.22925	0.000797324
ENSDARG00000090028	btr30	70.6352	1.2283	4.3548e-05
ENSDARG00000058940	C8H9orf116	35.1297	1.22793	0.000512905
ENSDARG00000009133	myo1eb	210.791	1.22741	2.72935e-09
ENSDARG00000060626	dgkaa	375.745	1.22651	1.63163e-13
ENSDARG00000068182	crb3b	18.8248	1.22639	0.00095131
ENSDARG00000043457	gapdh	216.107	1.2258	4.06942e-07
ENSDARG00000037267	zgc:158263	29.7078	1.22553	0.000628183
ENSDARG00000068732	spry4	1130.87	1.22533	4.03558e-21
ENSDARG00000008107	src	436.324	1.22453	3.52678e-15
ENSDARG00000086881	IER2	195.689	1.22299	1.22153e-08
ENSDARG00000031809	rbm24b	214.349	1.22265	6.41278e-09
ENSDARG00000043518	si:dkey-239i20.2	156.138	1.22188	2.87903e-07
ENSDARG00000094324	efemp2a	1372.34	1.22178	2.48e-15
ENSDARG00000062978	ccdc151	86.0481	1.22042	5.64561e-05
ENSDARG00000063050	rc3h2	34.4936	1.2204	0.000493485
ENSDARG00000024746	hsp90aa1.2	5347.11	1.22014	3.51861e-07
ENSDARG00000068856	f2rl1.1	17.8924	1.21983	0.00101229
ENSDARG00000077836	ttc22	13.4657	1.21966	0.000883837
ENSDARG00000008816	glud1a	243.888	1.21861	9.31856e-11
ENSDARG00000060610	pcdh7b	390.186	1.21855	8.12605e-12
ENSDARG00000040628	CLDN17	72.0943	1.21801	4.83184e-05
ENSDARG00000037000	fkbp11	109.517	1.21739	3.89134e-06
ENSDARG00000060845	antxr1d	68.0127	1.21579	8.28023e-05
ENSDARG00000004497	tspan33	38.3826	1.21203	0.000469018
ENSDARG00000096886	HEPHL1 (3 of 3)	189.904	1.2112	2.6516e-07
ENSDARG00000077303	zgc:174863	217.269	1.21033	6.04865e-09
ENSDARG00000045524	lamb1b	133.418	1.21026	1.18892e-06
ENSDARG00000019995	bmp4	171.408	1.20899	1.60514e-08
ENSDARG00000028000	pfkpa	88.0959	1.20744	2.20722e-05
ENSDARG00000040064	acp6	89.5359	1.20575	1.58517e-05
ENSDARG00000071235	si:ch211-117c9.5	179.194	1.20535	4.69111e-07
ENSDARG00000057437	APOD (1 of 3)	27.9019	1.2049	0.000864269
ENSDARG00000059060	lgalsla	30.9555	1.20415	0.000770793
ENSDARG00000077461	dhx32a	50.2813	1.20283	0.000185237
ENSDARG00000043802	ms4a17a.9	29.2998	1.20146	0.000938804
ENSDARG00000060994	FBXW7	3453.63	1.20103	1.53066e-21
ENSDARG00000096995	fbxl22	36.4692	1.19878	0.000800998
ENSDARG00000092726	si:dkey-184p9.7	20.5041	1.19804	0.00124896
ENSDARG00000022101	OBSCN (1 of 2)	120.929	1.19728	5.56013e-06
ENSDARG00000094719	si:dkeyp-1h4.9	17.2713	1.19428	0.00132558
ENSDARG00000015263	adma	196.956	1.19351	1.9001e-07
ENSDARG00000061233	abcc5	6613.19	1.19276	6.38193e-22
ENSDARG00000008423	tfec	40.7832	1.19247	0.000442935
ENSDARG00000077372	tfr1b	132.677	1.19212	3.93247e-07
ENSDARG00000032976	cmlc1	14.044	1.19148	0.00105494
ENSDARG00000068219	b3gnt2l	37.216	1.19118	0.00054402
ENSDARG00000061095	stk36	437.114	1.19105	1.09147e-11
ENSDARG00000090099	si:dkeyp-67a8.4	11.452	1.1906	0.00102209
ENSDARG00000016062	ENSDARG00000016062	64.5709	1.19019	9.45742e-05
ENSDARG00000076547	ENSDARG00000076547	57.2624	1.1891	0.000153573
ENSDARG00000028367	sult2st3	60.9088	1.18906	9.19761e-05
ENSDARG00000039914	gapdhs	2701.96	1.18823	5.49e-23
ENSDARG00000036943	golph3l	38.382	1.18779	0.000503488
ENSDARG00000039490	pitpnaa	196.196	1.18598	1.25229e-08
ENSDARG00000092899	si:dkey-33i11.4	25.5984	1.18533	0.00145387
ENSDARG00000003811	plxnb2a	1303.41	1.18433	6.67419e-18
ENSDARG00000041339	zgc:92380	132.212	1.18347	1.16811e-05
ENSDARG00000036966	hsd3b7	31.8857	1.18323	0.00111638
ENSDARG00000026548	cyp2u1	30.5873	1.1821	0.00101708
ENSDARG00000074663	zgc:162183	54.885	1.18129	0.000208808
ENSDARG00000074708	BX469922.1	89.2631	1.17962	0.000120154
ENSDARG00000093073	si:dkeyp-7g10.2	20.5973	1.17817	0.00152806
ENSDARG00000043936	ANXA1 (4 of 4)	32.7751	1.17756	0.00093695
ENSDARG00000075831	SLC7A8B	444.475	1.17725	2.47e-13
ENSDARG00000057227	si:dkey-222b8.4	67.9913	1.17694	0.00013641
ENSDARG00000019564	asap2b	118.519	1.17599	2.09627e-06
ENSDARG00000015273	alpi.1	80.6787	1.17559	6.09425e-05
ENSDARG00000005423	pgam1a	541.515	1.17465	3.77921e-11
ENSDARG00000011824	pbxip1b	174.639	1.17462	1.96324e-07
ENSDARG00000036876	zgc:153284	24.476	1.17453	0.00137457
ENSDARG00000045075	tmem106a	125.383	1.17334	1.19386e-06
ENSDARG00000031929	stard10	106.152	1.17315	5.49685e-06
ENSDARG00000044155	mafa	168.808	1.1731	4.59958e-07
ENSDARG00000006982	msxd	100.363	1.17219	1.33828e-05
ENSDARG00000035519	histh1l	3553.63	1.17204	8.31279e-06
ENSDARG00000096826	si:ch211-278n20.8	9.00151	1.17145	0.000565437
ENSDARG00000076833	atp1b1b	133.898	1.17118	1.21285e-05
ENSDARG00000095388	si:ch211-42i9.5	16.1708	1.17109	0.00162729
ENSDARG00000055518	pygma	75.0243	1.16864	0.000106163
ENSDARG00000051879	abcc8	219.24	1.16842	7.85067e-08
ENSDARG00000004392	hdr	66.0941	1.16749	9.26867e-05
ENSDARG00000060397	hhip	1048.76	1.16742	7.67312e-22
ENSDARG00000059484	hip1rb	206.157	1.16681	1.03122e-08
ENSDARG00000024546	cpla2	113.946	1.16677	4.4203e-06
ENSDARG00000042760	stk10	81.1151	1.16638	3.59955e-05
ENSDARG00000067606	rsph4a	175.961	1.16474	2.75326e-07
ENSDARG00000097877	si:ch211-167b20.8	170.092	1.16426	1.50136e-07
ENSDARG00000094088	si:ch211-229n2.7	11.069	1.16236	0.00117346
ENSDARG00000071024	ENSDARG00000071024	55.7717	1.16144	0.000194251
ENSDARG00000009194	col16a1	563.85	1.16125	8.13e-16
ENSDARG00000091916	ugt5b4	39.4066	1.16104	0.000672795
ENSDARG00000086957	si:dkeyp-118a3.2	30.2136	1.16082	0.0013901
ENSDARG00000068934	cyp1b1	86.8636	1.16075	5.24439e-05
ENSDARG00000018008	mdh1b	27.9439	1.15861	0.00138918
ENSDARG00000079671	lppr4a	38.3543	1.15705	0.000836595
ENSDARG00000045705	meig1	103.459	1.15684	9.16488e-06
ENSDARG00000075164	im:7148400	367.6	1.1551	8.19569e-13
ENSDARG00000007576	crybb1l1	56.2981	1.15508	0.00136798
ENSDARG00000057975	plcd4a	60.0679	1.15373	0.000272245
ENSDARG00000017010	scamp2l	29.3288	1.15368	0.00164148
ENSDARG00000073786	cmbl	16.2277	1.15348	0.00190756
ENSDARG00000032319	mest	63.7591	1.15252	0.000140913
ENSDARG00000002330	lhx8a	26.354	1.15235	0.00159525
ENSDARG00000088164	DOK7 (2 of 2)	27.9067	1.1516	0.00143854
ENSDARG00000063690	nrm	154.668	1.15132	2.46416e-06
ENSDARG00000058631	CABZ01030107.1	119.148	1.15042	4.65037e-06
ENSDARG00000005463	slc30a1a	740.56	1.15036	5.78041e-17
ENSDARG00000055618	acta1b	461.878	1.1503	0.000214635
ENSDARG00000054842	hsd17b14	73.4703	1.14988	7.7333e-05
ENSDARG00000010255	bin2b	71.4332	1.14986	0.000118733
ENSDARG00000019487	tmx1	266.341	1.14809	2.53634e-10
ENSDARG00000078733	CNNM2 (2 of 2)	31.1508	1.14715	0.00127184
ENSDARG00000014358	optc	289.602	1.14712	1.91044e-10
ENSDARG00000074094	tgm2b	68.2515	1.14685	0.000180221
ENSDARG00000044092	atpif1b	404.207	1.14671	1.9893e-13
ENSDARG00000013755	actn3a	103.189	1.14574	6.58908e-05
ENSDARG00000090337	pprc1	3015.76	1.14528	8.55716e-27
ENSDARG00000071360	morn2	35.6948	1.14426	0.00111393
ENSDARG00000014670	colgalt2	88.8518	1.1417	6.7056e-05
ENSDARG00000051975	cd99	95.9229	1.14133	5.58433e-05
ENSDARG00000079996	stac3	31.0636	1.14121	0.00169563
ENSDARG00000029668	crim1	304.448	1.14068	3.99391e-09
ENSDARG00000015355	fosl1a	6333.17	1.14052	1.25197e-19
ENSDARG00000012467	spint1b	77.1504	1.13929	7.94393e-05
ENSDARG00000090456	GPC1 (2 of 3)	20.0958	1.13923	0.00224232
ENSDARG00000062359	scn3b	53.1222	1.1388	0.000407917
ENSDARG00000077169	wu:fj08f03	34.8278	1.13842	0.00154062
ENSDARG00000017355	rsph9	106.142	1.13829	1.31877e-05
ENSDARG00000086539	CABZ01115881.1	37.2475	1.13677	0.00113815
ENSDARG00000074626	pidd	200.894	1.1366	9.06968e-08
ENSDARG00000030961	ak8	51.1205	1.13635	0.000418683
ENSDARG00000027611	sdpra	175.055	1.13607	1.19773e-06
ENSDARG00000071672	ENSDARG00000071672	77.3464	1.13594	8.16743e-05
ENSDARG00000037415	dlgap1b	100.458	1.13575	3.46459e-05
ENSDARG00000056379	si:ch211-154o6.6	88.4332	1.13437	9.46267e-05
ENSDARG00000078853	arhgef19	231.822	1.13325	1.69231e-08
ENSDARG00000040133	ackr4b	28.2611	1.13081	0.00197303
ENSDARG00000052652	fermt1	158.724	1.13022	2.40641e-06
ENSDARG00000061830	prss12	228.248	1.12938	9.98922e-09
ENSDARG00000041321	wdr16	134.818	1.12935	7.73971e-06
ENSDARG00000018281	C18H15orf26	25.2017	1.1279	0.00213317
ENSDARG00000089858	COBLL1 (2 of 2)	10.3509	1.1256	0.00151103
ENSDARG00000043470	rsph3	36.552	1.12375	0.00132041
ENSDARG00000053136	b2m	166.905	1.12316	5.12025e-07
ENSDARG00000086685	ENSDARG00000086685	80.2689	1.12271	0.000187513
ENSDARG00000015686	bmp6	49.5661	1.12144	0.000677375
ENSDARG00000046019	snai1b	42.9236	1.11908	0.000957238
ENSDARG00000074316	itga1	79.8963	1.11886	0.00023551
ENSDARG00000041190	ENSDARG00000041190	71.7668	1.1183	0.000244344
ENSDARG00000053483	zgc:113054	385.209	1.11815	2.98323e-11
ENSDARG00000041952	prox2	668.73	1.11767	4.35225e-14
ENSDARG00000058358	krt8	9136.8	1.11721	2.78e-20
ENSDARG00000052427	CCDC64B	32.0442	1.11638	0.00205847
ENSDARG00000041394	dnajb1b	1518.37	1.11624	5.48863e-23
ENSDARG00000062054	CPT1A (2 of 2)	638.28	1.11589	2.97908e-15
ENSDARG00000070526	zc2hc1c	112.788	1.11523	7.43126e-05
ENSDARG00000096717	si:rp71-1c10.7	70.8911	1.11479	0.000140249
ENSDARG00000039098	ca8	136.596	1.1138	1.65962e-05
ENSDARG00000094510	rab11fip5a	22.197	1.11261	0.00281439
ENSDARG00000095434	si:ch211-217k17.8	18.5801	1.11192	0.00303153
ENSDARG00000005670	ttbk2	107.882	1.11178	2.81315e-05
ENSDARG00000086142	arhgap27	26.1814	1.11119	0.00254748
ENSDARG00000053381	PPAP2A	132.156	1.11021	4.44698e-06
ENSDARG00000008884	hprt1	395.99	1.10936	2.67727e-12
ENSDARG00000020326	tyk2	108.455	1.10647	0.000117911
ENSDARG00000070626	cacng8b	192.005	1.10558	8.54603e-06
ENSDARG00000079675	SYNPO2 (2 of 2)	20.1813	1.10557	0.00322578
ENSDARG00000097006	si:dkey-54h16.1	21.143	1.10517	0.00322725
ENSDARG00000013526	SVEP1	125.593	1.1046	1.03428e-05
ENSDARG00000070442	si:ch211-113g11.6	902.557	1.10426	0.000250085
ENSDARG00000055412	mylk4b	11.1284	1.1036	0.00240685
ENSDARG00000012281	ENSDARG00000012281	54.4895	1.10215	0.000757862
ENSDARG00000046124	rab11fip1a	66.1255	1.10211	0.000248809
ENSDARG00000086254	HHLA2 (3 of 4)	19.8074	1.10188	0.00333732
ENSDARG00000017229	megf10	90.5777	1.10177	0.000157945
ENSDARG00000056938	kera	154.14	1.10173	0.000107578
ENSDARG00000022456	eno1a	1126.05	1.10138	4.99e-14
ENSDARG00000078244	SOGA1 (2 of 2)	157.24	1.10134	9.81164e-07
ENSDARG00000014323	zgc:91849	82.1639	1.10134	0.000160889
ENSDARG00000037647	rnf175	235.712	1.10114	7.42766e-09
ENSDARG00000074414	sema4ba	860.536	1.10096	6.77452e-12
ENSDARG00000077540	f2rl1.2	55.0022	1.10091	0.000627922
ENSDARG00000035326	nccrp1	63.8652	1.1	0.000330037
ENSDARG00000039750	ldlrap1b	68.1856	1.09958	0.000495475
ENSDARG00000033428	twsg1a	334.839	1.09927	2.12216e-08
ENSDARG00000032856	ccdc120	203.669	1.09893	5.71361e-07
ENSDARG00000040190	qdpra	138.395	1.09789	4.05978e-06
ENSDARG00000030125	sox7	93.4731	1.09697	4.85843e-05
ENSDARG00000069685	KLF10	16.0119	1.0965	0.00316127
ENSDARG00000039459	qsox1	154.771	1.09643	1.43776e-06
ENSDARG00000041300	lrrc48	63.1373	1.09561	0.00082308
ENSDARG00000038694	zgc:101744	60.4831	1.0943	0.000511475
ENSDARG00000015575	cyp3c1	112.514	1.09328	5.05124e-05
ENSDARG00000093684	tmem238	30.9844	1.09292	0.00252896
ENSDARG00000055569	ghdc	27.0794	1.09269	0.00276904
ENSDARG00000020541	ism1	434.084	1.09238	6.80644e-12
ENSDARG00000029596	trim55a	28.7397	1.09076	0.00287126
ENSDARG00000079059	BX323064.1	53.7562	1.0907	0.000760906
ENSDARG00000021149	cbr1l	737.926	1.09031	1.08814e-14
ENSDARG00000015654	ca15a	24.4803	1.08699	0.00325569
ENSDARG00000018342	ggt1b	23.9238	1.08577	0.00365408
ENSDARG00000000666	creg2	508.445	1.08553	1.9045e-11
ENSDARG00000062501	hhipl1	61.1924	1.08472	0.000609266
ENSDARG00000074163	zgc:162879	34.6535	1.08331	0.00224232
ENSDARG00000076960	PAQR4 (2 of 2)	28.4902	1.08311	0.00309766
ENSDARG00000057992	fstb	44.8881	1.08194	0.00146553
ENSDARG00000024030	angptl2a	23.2246	1.08102	0.00364599
ENSDARG00000075177	ribc2	121.613	1.08088	9.10528e-05
ENSDARG00000044776	clica	47.4474	1.08024	0.00133854
ENSDARG00000016233	sdr16c5a	357.298	1.0802	2.56897e-11
ENSDARG00000021147	nipal3	111.735	1.07995	2.88568e-05
ENSDARG00000022165	mgst1.2	21.9381	1.07984	0.00385087
ENSDARG00000063295	myh9a	1251.18	1.0792	4.53642e-11
ENSDARG00000055838	mettl16	359.712	1.07914	3.85664e-07
ENSDARG00000027807	fynrk	262.786	1.07904	2.94482e-08
ENSDARG00000019130	plk2b	86.0256	1.07875	0.000203893
ENSDARG00000014587	slc38a5b	5512.28	1.07872	9.84418e-34
ENSDARG00000056262	slc35g2a	74.7624	1.07853	0.00078596
ENSDARG00000075855	si:ch73-341p18.7	180.744	1.07737	3.85654e-07
ENSDARG00000056934	hepacam	68.5194	1.07678	0.000383446
ENSDARG00000079895	ehbp1l1b	51.1156	1.07542	0.000938804
ENSDARG00000089358	CABZ01035189.1	31.323	1.07509	0.00328653
ENSDARG00000069956	pdlim2	37.3265	1.07282	0.00209508
ENSDARG00000029859	C8H1orf228	30.8401	1.0724	0.00276917
ENSDARG00000044968	vcla	38.4608	1.07179	0.00243632
ENSDARG00000042641	cyp51	305.605	1.07177	2.06815e-09
ENSDARG00000060754	ENSDARG00000060754	127.549	1.07152	6.86472e-05
ENSDARG00000070446	RSPH1	108.845	1.07117	2.9611e-05
ENSDARG00000068397	tenc1b	88.5687	1.0707	0.000284895
ENSDARG00000063383	dync1i2b	119.288	1.06897	2.11291e-05
ENSDARG00000054616	cldni	995.396	1.06869	0.000252296
ENSDARG00000029930	SPDEF	21.3483	1.06866	0.00445902
ENSDARG00000079069	DOCK9 (2 of 3)	241.118	1.0686	1.61715e-08
ENSDARG00000091579	si:ch211-66e2.5	23.5225	1.06799	0.00402833
ENSDARG00000052330	slc4a2b	478.919	1.06644	6.46107e-13
ENSDARG00000061301	gmpr2	137.485	1.06591	4.58866e-06
ENSDARG00000091816	CABZ01088039.1	56.4901	1.06583	0.00111355
ENSDARG00000006577	nadka	39.2298	1.06581	0.00243598
ENSDARG00000061303	oca2	45.8195	1.06575	0.00175999
ENSDARG00000070542	mafbb	122.627	1.06562	6.58908e-05
ENSDARG00000019001	ak7a	107.734	1.06416	0.000209009
ENSDARG00000055381	bambia	162.864	1.06364	6.18432e-06
ENSDARG00000077369	vwde	47.2907	1.0636	0.00230007
ENSDARG00000031246	hbegfb	41.9259	1.06337	0.00191517
ENSDARG00000079175	si:ch211-79k12.1	16.1273	1.06244	0.00480625
ENSDARG00000019702	aldocb	3008.94	1.06238	0.00036264
ENSDARG00000043403	si:dkey-7o6.3	121.084	1.06181	5.31773e-05
ENSDARG00000060457	pmp22b	178.814	1.05946	1.21118e-05
ENSDARG00000052271	slc22a18	91.3075	1.05942	9.28077e-05
ENSDARG00000039697	si:ch73-56p18.4	37.6351	1.05833	0.00252568
ENSDARG00000016439	slc7a1	115.008	1.05801	2.83837e-05
ENSDARG00000020265	angptl6	26.0194	1.05791	0.00466853
ENSDARG00000019365	zgc:110712	130.243	1.05782	1.88239e-05
ENSDARG00000004130	mvk	113.558	1.05717	2.20722e-05
ENSDARG00000009266	uevld	75.537	1.05694	0.000297779
ENSDARG00000094000	si:dkey-153k10.6	47.3963	1.05657	0.00165798
ENSDARG00000031657	fahd1	103.741	1.0563	0.000151496
ENSDARG00000088299	CR388002.2	16.5499	1.05607	0.00497114
ENSDARG00000089353	wu:fj30f06	92.9	1.05576	8.81002e-05
ENSDARG00000096720	cpn1	94.4978	1.05554	0.000377601
ENSDARG00000040214	scrt1b	36.2773	1.05394	0.00311278
ENSDARG00000018881	apobec2a	47.9746	1.05233	0.00193171
ENSDARG00000053865	COMP	197.082	1.05231	1.0527e-05
ENSDARG00000012972	cfl1l	879.032	1.05195	0.00014525
ENSDARG00000052522	snx11	863.378	1.05143	0.000159072
ENSDARG00000070081	rspo3	354.06	1.05142	9.99771e-11
ENSDARG00000089413	mbpb	156.972	1.0502	3.33675e-06
ENSDARG00000089954	ENSDARG00000089954	12.8047	1.04935	0.00477438
ENSDARG00000058548	bves	26.7937	1.0486	0.00470555
ENSDARG00000076821	MYOM1 (2 of 2)	74.9269	1.04851	0.000295403
ENSDARG00000037551	pm20d1.1	54.13	1.04756	0.00143026
ENSDARG00000070000	txnipb	114.038	1.04654	6.23099e-05
ENSDARG00000018258	adkb	365.641	1.04645	8.51744e-10
ENSDARG00000053619	sra1	174.988	1.04522	9.71555e-07
ENSDARG00000060748	tsfm	374.713	1.04394	2.07043e-10
ENSDARG00000075343	csf1a	58.8479	1.04391	0.000975607
ENSDARG00000079317	DLC1	1226.27	1.04356	2.68526e-20
ENSDARG00000090531	ttc25	38.2522	1.04335	0.002697
ENSDARG00000076776	si:ch73-92e20.2	46.4686	1.04293	0.00209035
ENSDARG00000056767	itgb3a	67.4418	1.04217	0.00137349
ENSDARG00000024286	spry1	254.561	1.04178	6.5229e-08
ENSDARG00000003022	limk1b	109.074	1.04129	7.74461e-05
ENSDARG00000092383	si:dkeyp-12a9.5	146.025	1.0406	3.77935e-05
ENSDARG00000045898	si:ch211-152c2.3	207.813	1.03937	5.40941e-05
ENSDARG00000004539	ptgs2a	755.417	1.03905	3.71648e-08
ENSDARG00000067524	fut9b	20.6158	1.03891	0.00586478
ENSDARG00000029688	mcm5	45.9648	1.0389	0.00325396
ENSDARG00000002663	optn	56.1588	1.03878	0.00119956
ENSDARG00000041065	hspb1	298.354	1.0386	1.3884e-08
ENSDARG00000051836	si:dkeyp-19e1.3	86.0569	1.03845	0.000297735
ENSDARG00000005673	f3b	528.11	1.0381	2.59751e-12
ENSDARG00000036830	KRT23 (1 of 2)	276.665	1.03801	0.00402833
ENSDARG00000071871	GLOD5	76.0261	1.03792	0.000381346
ENSDARG00000029459	med30	71.6057	1.03787	0.000464478
ENSDARG00000059064	rassf3	123.943	1.03763	2.69667e-05
ENSDARG00000096257	si:ch73-367p23.2	51.736	1.03616	0.00209168
ENSDARG00000076230	ATP10B	21.9038	1.03592	0.0059222
ENSDARG00000031164	tuba8l2	642.231	1.0351	3.65349e-10
ENSDARG00000010515	DVL1 (1 of 3)	36.5567	1.03452	0.0033056
ENSDARG00000038786	smarcd3a	502.745	1.03373	2.45819e-07
ENSDARG00000027538	NOXRED1	18.582	1.03367	0.00636597
ENSDARG00000029069	tnni2a.4	23.5071	1.0334	0.00622308
ENSDARG00000088040	MDP1	54.8076	1.03252	0.00113005
ENSDARG00000022340	ufc1	334.048	1.03227	5.70159e-09
ENSDARG00000060094	ptgis	23.5641	1.03184	0.00604064
ENSDARG00000039270	vti1b	155.225	1.03146	4.65451e-06
ENSDARG00000056998	kirrelb	250.761	1.03096	3.353e-08
ENSDARG00000044325	zgc:193690	107.578	1.03064	5.62085e-05
ENSDARG00000074690	ppm1j	46.2002	1.03032	0.00225284
ENSDARG00000056029	cyp26c1	1604.51	1.02904	5.76643e-15
ENSDARG00000040523	smpd2a	29.5157	1.02844	0.00476993
ENSDARG00000033161	sst1.2	28.0631	1.02837	0.00569203
ENSDARG00000070560	nap1l4a	1945.61	1.02769	1.23265e-22
ENSDARG00000007739	atp1a1a.2	91.0169	1.02768	0.00634181
ENSDARG00000045748	stab2	238.427	1.02746	1.08142e-05
ENSDARG00000045071	chad	11.1933	1.02733	0.00477484
ENSDARG00000010276	ptgs2b	94.2299	1.02696	0.000215399
ENSDARG00000074323	efcab2	29.1457	1.02694	0.00480277
ENSDARG00000006868	trh	41.1146	1.02683	0.0052118
ENSDARG00000029738	fbln1	214.08	1.02607	2.40641e-06
ENSDARG00000010085	p4ha2	733.527	1.02568	2.65994e-08
ENSDARG00000093759	GPR31	22.6334	1.02555	0.00680092
ENSDARG00000070868	C23H1orf192	47.881	1.0229	0.00203735
ENSDARG00000087596	si:ch73-95l15.5	56.46	1.022	0.00133392
ENSDARG00000001968	dock5	54.4878	1.02197	0.00202829
ENSDARG00000005901	AIM1L	53.3339	1.02181	0.0020714
ENSDARG00000014646	aoc2	566.788	1.02074	0.000753131
ENSDARG00000069028	ENSDARG00000069028	12.0687	1.01997	0.00558969
ENSDARG00000040135	c-fos like	379.009	1.01793	5.24765e-09
ENSDARG00000058800	rab25a	21.707	1.01789	0.00684619
ENSDARG00000068095	fgf4	59.1979	1.01531	0.00116489
ENSDARG00000058857	C18H19orf12 (1 of 3)	692.246	1.01482	1.27987e-11
ENSDARG00000045517	itih5	13.8232	1.01448	0.00676851
ENSDARG00000090394	TIMP4	11.5054	1.01447	0.00573851
ENSDARG00000040295	apoeb	1654.01	1.01296	7.32089e-12
ENSDARG00000014068	pgam1b	358.465	1.01242	4.61713e-09
ENSDARG00000076179	NGEF	72.5734	1.01047	0.000791669
ENSDARG00000086985	klc4	130.313	1.00866	5.53451e-05
ENSDARG00000088644	CU468041.1	70.8607	1.0072	0.000971529
ENSDARG00000055238	kif17	21.4012	1.00707	0.00802166
ENSDARG00000094537	si:ch211-137i24.12	166.183	1.0067	5.9985e-06
ENSDARG00000056322	ldb3a	106.747	1.00665	0.000560075
ENSDARG00000035028	lpcat4	70.459	1.006	0.000776101
ENSDARG00000028027	trim63	57.28	1.00593	0.00170273
ENSDARG00000075027	fgfr1bl	80.6711	1.00573	0.000961138
ENSDARG00000092947	cyt1	2556.02	1.00466	0.000281107
ENSDARG00000016598	ckmt1	37.7398	1.00431	0.00514401
ENSDARG00000041085	C18H15orf38	37.6252	1.00345	0.004369
ENSDARG00000058561	fbxo30a	298.652	1.00302	2.15459e-08
ENSDARG00000071518	KRT222	62.7484	1.00256	0.00208655
ENSDARG00000010250	nqo1	77.6952	1.00226	0.000463639
ENSDARG00000052429	syngr2a	214.43	1.00169	1.67899e-06
ENSDARG00000017261	gdpd1	150.844	1.00157	1.10164e-05
ENSDARG00000026052	ccdc3	50.7039	1.00156	0.00198411
ENSDARG00000073918	rnf41l	37.1894	1.00115	0.00587209
ENSDARG00000011466	lace1a	121.942	1.00107	3.95954e-05
ENSDARG00000017834	micall2b	836.656	-1.0005	2.00553e-15
ENSDARG00000077589	si:dkey-188c14.4	38.7818	-1.00065	0.00422472
ENSDARG00000095819	AMER3	83.2748	-1.00145	0.000846033
ENSDARG00000051730	slc7a10b	439.026	-1.0028	1.36034e-10
ENSDARG00000022841	ptk2ba	62.1085	-1.00417	0.00136798
ENSDARG00000034988	asb4	117.379	-1.00494	0.00015264
ENSDARG00000046107	CASKIN1 (2 of 2)	2596.48	-1.00872	2.7589e-19
ENSDARG00000044532	nr4a2b	265.437	-1.01146	4.66133e-07
ENSDARG00000018534	slc6a9	7299.24	-1.01199	1.55444e-29
ENSDARG00000071622	CABZ01046433.1	40.4016	-1.01243	0.00364575
ENSDARG00000062108	iffo1b	355.021	-1.01342	1.86128e-09
ENSDARG00000020884	gli2b	4707.77	-1.0186	1.49e-28
ENSDARG00000069595	si:ch211-214c7.4	5972.01	-1.0187	1.35641e-22
ENSDARG00000075378	NIPBL (2 of 3)	1898.64	-1.01966	1.91053e-23
ENSDARG00000068369	angptl2b	1758.5	-1.02117	3.9947e-21
ENSDARG00000016132	keap1a	222.864	-1.02154	1.073e-06
ENSDARG00000036102	ctdsp2	4511.93	-1.02232	3.9478e-23
ENSDARG00000002510	dmbx1b	231.04	-1.02382	5.24619e-07
ENSDARG00000034043	irx5a	1519.94	-1.02539	3.13596e-21
ENSDARG00000070565	ADAP2	216.079	-1.02546	2.94238e-06
ENSDARG00000033852	mad1l1	1436.49	-1.02564	5.43747e-16
ENSDARG00000095282	si:ch211-15o14.2	12.8089	-1.02649	0.00582065
ENSDARG00000075942	FRMD5 (1 of 2)	153.859	-1.02738	1.13393e-05
ENSDARG00000082979	CABZ01028287.1	597.302	-1.0275	1.68419e-13
ENSDARG00000044670	ITGAL	1005.72	-1.02943	1.84992e-09
ENSDARG00000073957	tox3	2572.04	-1.02956	1.03468e-16
ENSDARG00000007220	ncam1b	4147.22	-1.03229	9.53555e-22
ENSDARG00000015876	npas3b	1019.11	-1.03232	2.68e-11
ENSDARG00000033140	desi1a	161.265	-1.03272	1.47489e-05
ENSDARG00000043993	KCNIP2 (1 of 2)	91.8674	-1.03691	0.000197652
ENSDARG00000019932	slc5a11	15.1122	-1.03861	0.00583601
ENSDARG00000036912	edn1	81.3812	-1.04035	0.000307154
ENSDARG00000053572	ENSDARG00000053572	362.139	-1.04082	3.70389e-09
ENSDARG00000071487	C21H18orf54	324.912	-1.0414	7.4749e-09
ENSDARG00000032705	foxg1b	85.7782	-1.04205	0.000469018
ENSDARG00000062821	slc6a15	89.1493	-1.04276	0.000260593
ENSDARG00000044671	wfikkn1	585.057	-1.04308	3.6036e-09
ENSDARG00000095981	SSC5D (4 of 9)	40.7733	-1.04335	0.00297636
ENSDARG00000057013	cadm3	1046.55	-1.04336	9.07915e-13
ENSDARG00000077471	hmces	185.087	-1.04337	2.12492e-06
ENSDARG00000011298	atf7a	937.47	-1.04337	9.61113e-18
ENSDARG00000078966	rbm15b	3539.31	-1.04541	6.43192e-20
ENSDARG00000088899	ralgapb	2220.62	-1.04555	1.53093e-20
ENSDARG00000063447	KLHL28	225.523	-1.04611	2.73438e-07
ENSDARG00000078817	rnf165b	670.275	-1.04615	1.64653e-12
ENSDARG00000063719	usp8	1974	-1.04618	9.58233e-25
ENSDARG00000038386	ascl1a	424.635	-1.04652	2.87648e-08
ENSDARG00000079233	E2F2	2108.86	-1.04964	2.45088e-14
ENSDARG00000086705	PROB1	158.364	-1.0501	6.86864e-06
ENSDARG00000094488	si:ch211-214j8.15	318.891	-1.05014	7.12331e-08
ENSDARG00000035023	kiaa0907	1598.86	-1.05223	1.56014e-15
ENSDARG00000016116	ebf1a	552.877	-1.05335	3.18e-10
ENSDARG00000032111	MTFP1	42.447	-1.0548	0.00226834
ENSDARG00000074441	gp1bb	85.2322	-1.05785	0.000160017
ENSDARG00000075139	hdac5	324.376	-1.05797	8.51238e-09
ENSDARG00000092799	camta2	57.2898	-1.06027	0.000987545
ENSDARG00000001873	phgdh	8185.46	-1.06039	3.34306e-19
ENSDARG00000044251	rasgef1bb	4443.51	-1.0605	3.4585e-16
ENSDARG00000059801	pdzd2	1727.25	-1.06204	1.16e-21
ENSDARG00000076528	CR538726.1	629.475	-1.06406	2.61462e-14
ENSDARG00000079727	sepp1b	62.2266	-1.06531	0.000743982
ENSDARG00000055439	adamtsl7	43.7149	-1.06544	0.00176773
ENSDARG00000058284	CT990561.1	407.696	-1.06669	3.93464e-10
ENSDARG00000076657	plagl2	710.196	-1.06676	7.49206e-15
ENSDARG00000030498	il6st	11274.8	-1.06745	2.58771e-22
ENSDARG00000097368	si:dkey-244a7.1	135.096	-1.06762	3.90624e-05
ENSDARG00000062558	rspry1	4934.76	-1.06766	3.08748e-21
ENSDARG00000037260	toporsa	608.15	-1.06887	5.92e-13
ENSDARG00000070396	serpinb1l2	188.834	-1.07024	1.2184e-06
ENSDARG00000009702	ascl1b	343.316	-1.07125	5.99612e-10
ENSDARG00000033029	pkd1b	4789.18	-1.07834	0.000361201
ENSDARG00000087225	CU856681.1	366.249	-1.07868	4.77855e-08
ENSDARG00000096565	si:dkey-45e15.9	19.5622	-1.08101	0.00408052
ENSDARG00000001767	slc29a2	1490.14	-1.08156	8.50917e-16
ENSDARG00000000906	skap2	61.6966	-1.08403	0.000555637
ENSDARG00000079438	PKP3 (2 of 2)	428.122	-1.08617	1.85208e-10
ENSDARG00000061896	slco2a1	60.5458	-1.08657	0.000695652
ENSDARG00000077737	spsb3a	872.691	-1.08887	6.42764e-18
ENSDARG00000078687	SECISBP2L	344.205	-1.08934	1.31831e-10
ENSDARG00000016908	zgc:171779	41.2157	-1.08982	0.00140665
ENSDARG00000060207	traf7	2700.73	-1.09741	2.31745e-21
ENSDARG00000062220	plekha7b	1016.76	-1.09761	4.18483e-18
ENSDARG00000018162	ctnnal1	650.628	-1.09763	3.06504e-14
ENSDARG00000093833	si:ch73-382f3.1	271.086	-1.09973	3.40119e-09
ENSDARG00000007275	si:ch211-251b21.1	985.324	-1.10128	2.26e-17
ENSDARG00000088884	CABZ01088930.1	2448.35	-1.10415	5.03401e-24
ENSDARG00000067825	si:ch1073-459b3.2	218.611	-1.10777	4.54495e-08
ENSDARG00000070141	si:ch211-191i18.2	123.122	-1.10912	1.60673e-05
ENSDARG00000035907	fam49a	1390.81	-1.11141	2.08711e-20
ENSDARG00000044796	ENSDARG00000044796	578.024	-1.11141	2.62863e-15
ENSDARG00000089046	MTMR3 (2 of 3)	363.665	-1.11257	2.3635e-11
ENSDARG00000074319	sall1a	4128.41	-1.11572	7.13629e-26
ENSDARG00000059097	nktr	3818.58	-1.11573	3.42015e-34
ENSDARG00000063691	CABZ01088927.1	709.741	-1.11668	1.98394e-15
ENSDARG00000090480	CR854855.2	33.8976	-1.11796	0.00170666
ENSDARG00000045886	slc38a2	11418.8	-1.11839	1.24e-26
ENSDARG00000043904	pnrc1	34.8976	-1.12173	0.00149904
ENSDARG00000093182	eif2ak1	733.327	-1.12382	7.28206e-15
ENSDARG00000024537	emilin1a	514.788	-1.12998	1.25265e-11
ENSDARG00000016981	bcar3	1158.66	-1.13003	6.28864e-18
ENSDARG00000038159	tcf7l1a	4559.56	-1.13013	1.65564e-25
ENSDARG00000039510	dbx2	400.405	-1.13205	7.7153e-12
ENSDARG00000043011	chst14	340.483	-1.13408	2.81983e-11
ENSDARG00000054031	MXD4	62.4637	-1.13434	0.00036202
ENSDARG00000016363	her8a	9625.44	-1.13613	1.63938e-23
ENSDARG00000038025	cbx7a	6769.05	-1.13662	4.12307e-20
ENSDARG00000001910	rorab	557.7	-1.13684	2.28579e-09
ENSDARG00000045914	si:ch211-51e12.7	8452.39	-1.13756	1.53004e-30
ENSDARG00000011190	fgfr1b	6415.15	-1.14527	7.56804e-31
ENSDARG00000009510	irx1a	1949.9	-1.1454	3.99972e-16
ENSDARG00000089435	si:dkey-283b15.3	9364.97	-1.14883	7.98174e-32
ENSDARG00000015970	phip	5164.73	-1.15034	4.57582e-24
ENSDARG00000058440	slc6a6b	181.192	-1.15062	1.44432e-06
ENSDARG00000023217	crema	15371.3	-1.15092	4.55973e-37
ENSDARG00000043250	ppm1ab	1151.44	-1.153	5.56609e-23
ENSDARG00000070052	tdrd6	96.4302	-1.15405	1.97313e-05
ENSDARG00000035521	sfrp1a	1676.71	-1.15418	3.22903e-22
ENSDARG00000041110	dnajc3	1112.62	-1.15699	1.07992e-21
ENSDARG00000078389	si:dkey-188i13.7	20.8369	-1.16571	0.00171938
ENSDARG00000069402	lrrc4.1	934.848	-1.16591	9.45037e-20
ENSDARG00000035899	lingo1b	140.308	-1.16967	1.2246e-06
ENSDARG00000068280	CABZ01083696.1	367.711	-1.1721	1.04564e-11
ENSDARG00000061810	ENSDARG00000061810	42.2194	-1.18124	0.00054127
ENSDARG00000056250	add3b	112.877	-1.1814	7.73971e-06
ENSDARG00000077785	atf5b	576.992	-1.18184	6.22e-17
ENSDARG00000044521	eef1b2	17344.2	-1.18315	7.33896e-23
ENSDARG00000092644	AGO1	5851.09	-1.18316	6.79954e-34
ENSDARG00000042010	CABZ01066502.1	67.92	-1.18604	0.00014186
ENSDARG00000053650	foxb1b	259.784	-1.18626	4.36566e-09
ENSDARG00000052713	lrrtm1	939.28	-1.18694	8.84358e-12
ENSDARG00000061368	klf13	843.126	-1.18836	2.83199e-21
ENSDARG00000086927	pik3c2b	6939.47	-1.18875	4.51384e-35
ENSDARG00000008100	slc7a10a	34.5825	-1.18944	0.000659364
ENSDARG00000036090	pard6gb	3913.75	-1.19092	3.45e-38
ENSDARG00000097706	si:dkey-11a7.3	119.346	-1.19244	3.12481e-06
ENSDARG00000090353	CR848788.1	2770.02	-1.19326	1.51693e-30
ENSDARG00000093015	si:ch211-174j14.2	481.172	-1.1947	6.65582e-13
ENSDARG00000052642	shisa9b	27.6144	-1.19594	0.00102537
ENSDARG00000054537	nhsl1a	279.318	-1.19822	9.04392e-08
ENSDARG00000060587	baiap2b	157.329	-1.20164	3.55582e-07
ENSDARG00000094556	si:dkey-24h22.5	105.37	-1.20568	3.80794e-06
ENSDARG00000037422	SLC6A16 (2 of 2)	2814.35	-1.2095	1.15e-28
ENSDARG00000057513	mdm4	3288.81	-1.2098	1.50477e-30
ENSDARG00000036073	cebpg	6784.57	-1.2141	6.88832e-39
ENSDARG00000038141	atf4b2	25458.6	-1.21948	3.61588e-40
ENSDARG00000035598	coro1ca	4261.96	-1.22308	2.78365e-41
ENSDARG00000056561	asb11	121.83	-1.2253	1.17661e-06
ENSDARG00000056680	stc2a	191.658	-1.22695	2.90178e-08
ENSDARG00000096454	ap1m2	29.0103	-1.23095	0.000755522
ENSDARG00000086931	CABZ01029822.1	1115.54	-1.23277	1.31817e-14
ENSDARG00000045403	CABZ01090951.1	76.9425	-1.23409	3.10064e-05
ENSDARG00000078006	WSCD1 (2 of 3)	75.7423	-1.23618	4.32308e-05
ENSDARG00000061564	nlrc3	270.875	-1.23887	9.32e-11
ENSDARG00000045921	ENSDARG00000045921	700.693	-1.23903	1.17099e-18
ENSDARG00000044619	birc2	2555.32	-1.24134	9.67086e-30
ENSDARG00000004161	ik	3170.33	-1.24305	5.69215e-27
ENSDARG00000091111	TIFA	660.444	-1.24408	1.89e-19
ENSDARG00000016733	psat1	5524.46	-1.24632	6.69836e-37
ENSDARG00000076927	DUSP27	305.581	-1.24913	4.77855e-08
ENSDARG00000045851	GALNT8 (3 of 5)	36.5641	-1.25244	0.000315791
ENSDARG00000097992	si:ch211-150o23.4	108.083	-1.25433	1.56485e-06
ENSDARG00000070220	pou3f2a	1902.76	-1.25625	2.10379e-22
ENSDARG00000006272	mpp5a	6477.78	-1.25637	1.96648e-35
ENSDARG00000057729	ENSDARG00000057729	132.684	-1.26061	3.04617e-06
ENSDARG00000076268	C5H9orf172 (1 of 2)	70.7896	-1.26289	3.01611e-05
ENSDARG00000075157	bicc2	160.242	-1.26313	1.37519e-07
ENSDARG00000067607	srebf1	1531.64	-1.26743	1.53716e-28
ENSDARG00000026799	suv39h1a	42.4484	-1.27007	0.000238384
ENSDARG00000088054	CABZ01086926.1	64.1113	-1.28366	4.09862e-05
ENSDARG00000038139	PDGFB (1 of 3)	1125.59	-1.28566	4.10409e-20
ENSDARG00000009351	fgf6a	54.7431	-1.28757	7.05087e-05
ENSDARG00000076103	grid2ipa	75.2963	-1.29145	1.07469e-05
ENSDARG00000057644	adam8b	616.689	-1.29352	1.39188e-13
ENSDARG00000070903	met	915.699	-1.29573	7.84146e-18
ENSDARG00000060946	pip5kl1	98.3971	-1.29789	2.43141e-06
ENSDARG00000013240	zgc:172271	32.1863	-1.29841	0.00028332
ENSDARG00000041425	CU862021.1	206.744	-1.29974	1.9292e-09
ENSDARG00000056400	helt	152.798	-1.30016	8.27324e-07
ENSDARG00000077566	CZv9_NA991H1orf52	822.837	-1.3019	7.27607e-22
ENSDARG00000077310	gpr144	3316.37	-1.30294	1.24656e-22
ENSDARG00000059406	raf1b	820.463	-1.30836	3.66079e-25
ENSDARG00000076184	SAMD8	39.1435	-1.31698	0.000118022
ENSDARG00000020625	jak1	6831.35	-1.32834	1.77441e-22
ENSDARG00000090224	CABZ01056375.1	53.196	-1.33556	5.53886e-05
ENSDARG00000077161	ccdc153	57.4887	-1.34078	2.21892e-05
ENSDARG00000039987	hivep2a	1385.92	-1.34731	4.85846e-23
ENSDARG00000089942	BX000348.1	282.94	-1.35421	1.93096e-11
ENSDARG00000075480	si:dkey-63d15.12	36.9983	-1.35556	9.08608e-05
ENSDARG00000035308	grb10b	525.03	-1.35967	4.90485e-18
ENSDARG00000086990	LRRC16B	117.362	-1.35991	7.69153e-08
ENSDARG00000056130	neurog1	549.831	-1.36014	2.23489e-18
ENSDARG00000059950	ZPLXDC2	3320.35	-1.36236	5.39787e-40
ENSDARG00000053301	insm1b	909.353	-1.36901	1.40324e-16
ENSDARG00000001676	gpm6bb	7884.6	-1.37164	7.06914e-48
ENSDARG00000078016	DTX4 (2 of 2)	2003.39	-1.37901	4.31218e-37
ENSDARG00000058678	aqp10b	39.0226	-1.38557	6.58417e-05
ENSDARG00000011998	bfsp2	50.6854	-1.3858	3.31609e-05
ENSDARG00000076557	bicc2	489.146	-1.39371	2.70517e-15
ENSDARG00000015610	tubg1	2259.85	-1.40448	3.49409e-32
ENSDARG00000062030	GPR17	367.205	-1.40622	2.64416e-17
ENSDARG00000068214	ccni	3612.14	-1.40821	2.85611e-31
ENSDARG00000010244	rpl22l1	6556.42	-1.40928	3.3117e-28
ENSDARG00000008540	sox21b	1944.08	-1.41239	4.01032e-27
ENSDARG00000052515	calcoco2	130.381	-1.43458	3.41693e-09
ENSDARG00000059888	ENSDARG00000059888	370.716	-1.45332	3.55863e-17
ENSDARG00000055959	CABZ01090980.1	56.5452	-1.45495	6.51838e-06
ENSDARG00000068008	arhgap44	65.0149	-1.45649	3.98454e-06
ENSDARG00000010946	cbsb	4007.71	-1.46591	1.42e-36
ENSDARG00000043046	fbxl5	1213.08	-1.4708	1.69485e-27
ENSDARG00000015065	c4	27.9823	-1.48861	3.04879e-05
ENSDARG00000012199	gpt2	2060.85	-1.49772	3.47e-41
ENSDARG00000041203	drap1	4251	-1.50068	7.79488e-34
ENSDARG00000030530	slc22a2	99.8258	-1.50069	1.55836e-08
ENSDARG00000075230	tet1	1441.75	-1.50146	1.8443e-28
ENSDARG00000057352	slc25a29	350.03	-1.50192	2.29961e-16
ENSDARG00000033544	adamts15b	188.06	-1.50627	5.89609e-11
ENSDARG00000059879	rptor	876.174	-1.51105	1.17777e-33
ENSDARG00000018149	slc38a4	8303.81	-1.51197	1.02654e-32
ENSDARG00000055162	zhx2	2342	-1.5187	2.63034e-31
ENSDARG00000069619	atf7ip	15957.2	-1.52117	3.76541e-39
ENSDARG00000077864	rasgrp3	616.549	-1.52144	8.06958e-16
ENSDARG00000016773	cishb	219.538	-1.52447	5.70786e-12
ENSDARG00000010655	ppm1k	1696.98	-1.5259	5.17471e-38
ENSDARG00000054332	trim66	99.764	-1.53829	6.39273e-09
ENSDARG00000044441	MYO7B (1 of 2)	89.8052	-1.54746	1.95246e-08
ENSDARG00000053262	atp1b4	2079.61	-1.56363	8.00607e-42
ENSDARG00000015915	slc25a36b	807.518	-1.58768	3.76852e-33
ENSDARG00000055455	gpm6aa	7238.23	-1.58931	1.1023e-36
ENSDARG00000052775	opn3	53.8094	-1.59216	5.30059e-07
ENSDARG00000041776	ndst3	2585.81	-1.60647	2.8573e-36
ENSDARG00000055562	mtpn	1575.19	-1.6429	1.65231e-49
ENSDARG00000090706	slc1a5	282.823	-1.64298	3.02e-17
ENSDARG00000011533	sema6dl	7734.13	-1.64308	2.5031e-42
ENSDARG00000016200	trib3	4247.3	-1.64673	1.2326e-10
ENSDARG00000080675	si:dkey-71b5.7	459.929	-1.64916	2.28755e-24
ENSDARG00000016465	slc1a5	240.555	-1.65691	6.83e-18
ENSDARG00000062855	plekhg7	1517.09	-1.67043	2.09455e-45
ENSDARG00000089368	hopx	1451.18	-1.67445	1.7596e-27
ENSDARG00000075864	igsf9a	4965.82	-1.67846	6.09e-79
ENSDARG00000027824	top1mt	71.9404	-1.67871	1.94327e-08
ENSDARG00000022712	stat3	5603.05	-1.68081	3.74102e-51
ENSDARG00000037012	slc3a2b	3263.18	-1.69046	9.08e-45
ENSDARG00000021896	asap3	1373.1	-1.69526	6.86357e-28
ENSDARG00000063583	map2k4a	341.443	-1.71665	3.34373e-22
ENSDARG00000036096	smad3a	535.176	-1.71965	1.76271e-20
ENSDARG00000000380	pde6a	123.276	-1.72432	5.78774e-12
ENSDARG00000079528	hivep1	1458.46	-1.73688	7.51202e-42
ENSDARG00000086650	si:dkeyp-27e10.6	81.6362	-1.74358	8.92116e-10
ENSDARG00000056739	tas1r1	104.783	-1.75319	3.55627e-11
ENSDARG00000001785	irx2a	381.517	-1.77079	1.41144e-19
ENSDARG00000057125	pld1b	227.746	-1.77913	4.72487e-16
ENSDARG00000059236	ptger4a	110.219	-1.85822	9.32196e-13
ENSDARG00000016725	GADD45G (1 of 3)	1857.33	-1.92455	9.5545e-41
ENSDARG00000020876	PDK2 (1 of 2)	1317.01	-1.94508	3.61e-46
ENSDARG00000019553	pnp5b	393.704	-1.97701	2.41911e-32
ENSDARG00000020645	slc7a3a	8314.97	-1.98185	1.44e-87
ENSDARG00000044676	GADD45G (3 of 3)	566.968	-1.9845	4.00493e-31
ENSDARG00000039269	arg2	153.636	-2.01243	6.53e-19
ENSDARG00000070012	sesn2	585.574	-2.02207	7.74e-40
ENSDARG00000078671	cdk5r2b	81.6616	-2.07965	2.37975e-13
ENSDARG00000040407	usp22	558.533	-2.08494	4.02535e-43
ENSDARG00000078283	LRRC8E	360.481	-2.11817	7.35345e-29
ENSDARG00000014947	igfbp1a	1066.16	-2.19149	2.62e-45
ENSDARG00000070426	chac1	10317.3	-2.20959	2.02e-69
ENSDARG00000094316	si:rp71-80o10.4	90.4864	-2.23134	7.70294e-16
ENSDARG00000059923	slc25a47a	103.8	-2.29179	1.32892e-17
ENSDARG00000074634	keap1b	1447.69	-3.28696	2.15571e-149
